# Supplementary material for: PyLandStats: An open-source Pythonic library to compute landscape metrics
Source: PLoS One. 2019 Dec 5;14(12):e0225734. doi: 10.1371/journal.pone.0225734 (PMC6894873; doi:10.1371/journal.pone.0225734)
Supplement: S2 Code — (IPYNB) [file pone.0225734.s004.ipynb]

# %% [markdown]
# Spatio-temporal analysis

# %% [code]
import pylandstats as pls

# %% [markdown]
We are often interested in the analysis of the temporal evolution of the configuration and composition of a particular landscape. To this end, we can use the class `SpatioTemporalAnalysis`, which we can instantiate with a temporally-ordered sequence of landscape snapshots.

In this case, we will use the three extracts of the Canton of Vaud from the [CORINE Land Cover datasets](https://land.copernicus.eu/pan-european/corine-land-cover) for the years 2000, 2006 and 2012.

# %% [code]
input_filepaths = [
    '../data/clc/vaud_g100_clc00_V18_5.tif',
    '../data/clc/vaud_g100_clc06_V18_5a.tif',
    '../data/clc/vaud_g100_clc12_V18_5a.tif'
]

sta = pls.SpatioTemporalAnalysis(input_filepaths, dates=[2000, 2006, 2012])

# %% [markdown]
## Spatio-temporal data frames

# %% [markdown]
By now, `SpatioTemporalAnalysis` only supports class and landscape-level metrics, which can be computed by means of its methods `compute_class_metrics_df` and `compute_landscape_metrics_df` respectively. For instance, a data frame of the class-level metrics can be obtained as follows:

# %% [code]
class_metrics_df = sta.compute_class_metrics_df()
class_metrics_df.head()

# %% [markdown]
Again, we can use the operations of any pandas data frame. For instance, we can get all the metrics for the *urban* class (`class_val` of 1) in 2000

# %% [code]
class_metrics_df.loc[(1, 2000)]

# %% [markdown]
Similarly, the data frame of landscape metrics can be obtained as follows:

# %% [code]
sta.compute_landscape_metrics_df()

# %% [markdown]
### Customizing your spatio-temporal analysis

# %% [markdown]
As within the `Landscape` analysis, we can also choose to compute a subset of metrics by passing them to the `metrics` keyword argument of the `compute_class_metrics_df` and `compute_landscape_metrics_df` methods, as in:

# %% [code]
metrics=['proportion_of_landscape', 'edge_density', 'fractal_dimension_am']
sta.compute_class_metrics_df(metrics=metrics)

# %% [markdown]
At the class-level, we can choose to compute the metrics only for a subset of classes through the `classes` argument. We can simoultaneously choose a subset of metrics as well as a subset of classes by specifying both the `metrics` and `classes` arguments. For instance, we can choose to only compute the above metrics and only for the *urban* class (value of 1):

# %% [code]
sta.compute_class_metrics_df(metrics=metrics, classes=[1])

# %% [markdown]
In both the `compute_class_metrics_df` and `compute_landscape_metrics_df` methods, we can also customize how some metrics are computed through the `metrics_kws` argument:

# %% [code]
metrics_kws={
    'proportion_of_landscape': {'percent': False},
    'edge_density': {'count_boundary': True}
}
sta.compute_class_metrics_df(
    metrics=metrics, classes=[1], metrics_kws=metrics_kws)

# %% [markdown]
On the other hand, the `dates` keyword argument might also be provided as string or `datetime` objects, e.g.:

# %% [code]
import datetime

dates = [datetime.date(year, 1, 1) for year in [2000, 2006, 2012]]
sta = pls.SpatioTemporalAnalysis(input_filepaths, dates=dates)
sta.compute_landscape_metrics_df()

# %% [markdown]
## Plots

# %% [markdown]
One of the most important features of `SpatioTemporalAnalysis` is to plot the evolution of the metrics. We can plot the proportion o landscape occupied by the *urban* class (`class_val` of 1) as in:

# %% [code]
sta.plot_metric('proportion_of_landscape', class_val=1)

# %% [markdown]
If we want to plot the evolution of a metric at the landscape level, we can do so by using the same `plot_metric` method, but without setting the `class_val` argument. Note however that we cannot compute the `proportion_of_landscape` at the landscape level (we could but it makes no sense, the landscape always occupies 100% of the landscape). Similarly, some metrics such as `shannon_diversity_index` cannot be computed at the class level but only at the landscape level. See the documentation of each metric for more details, or [see above](available-metrics) the metrics that can be at each level.

Let's then plot the area-weighted fractal dimension, that is `fractal_dimension_am`, at both the class and landscape level:

# %% [code]
ax = sta.plot_metric('fractal_dimension_am', class_val=1, 
                     plot_kws={'label': 'class level (urban)'})
sta.plot_metric(
    'fractal_dimension_am', ax=ax, plot_kws={'label': 'landscape level'})
ax.legend()

# %% [markdown]
Note that we can pass keyword arguments to matplotlib's `plot` method through the `plt_kws` argument of `plot_metric`. See the documentation of  [SpatioTemporalAnalysis.plot_metric](https://pylandstats.readthedocs.io/en/latest/spatiotemporal.html#pylandstats.SpatioTemporalAnalysis.plot_metric) for more details.

# %% [markdown]
## See also

# %% [markdown]
* [SpatioTemporalBufferAnalysis](https://github.com/martibosch/pylandstats-notebooks/blob/master/notebooks/04-spatiotemporal-buffer-analysis.ipynb)
