# Supplementary material for: PyLandStats: An open-source Pythonic library to compute landscape metrics
Source: PLoS One. 2019 Dec 5;14(12):e0225734. doi: 10.1371/journal.pone.0225734 (PMC6894873; doi:10.1371/journal.pone.0225734)
Supplement: S3 Code — (IPYNB) [file pone.0225734.s005.ipynb]

# %% [markdown]
# Zonal Analysis

# %% [code]
import matplotlib.pyplot as plt
import numpy as np
import rasterio
from matplotlib import cm, colors

import pylandstats as pls

# let us use a custom colormap
custom_cmap = colors.ListedColormap([
    (0, 0, 0, 0),
    (0.6, 0, 0, 1),
    (.95, .9, .75, 1),
], N=3)
cm.register_cmap(name='custom', cmap=custom_cmap)
plt.rcParams['image.cmap'] = 'custom'

# %% [markdown]
Consider the following landscape of the Canton of Vaud, Switzerland:

# %% [code]
URBAN_CLASS_VAL = 1
input_filepath = '../data/clc/vaud_g100_clc00_V18_5.tif'

with rasterio.open(input_filepath) as src:
    plt.imshow(src.read(1))

# %% [markdown]
Red and cream pixels represent urban and natural land uses respectively. At the center of our Landscape stands a large urban patch, which corresponds to the agglomeration of Lausanne.

Landscape metrics are very sensitive to the spatial extent of the map. Therefore, when evaluating the landscape patterns of the agglomeration of Lausanne, the computed values for the metrics would strongly depend on how such agglomeration extent is defined. In order to overcome such issue, landscape studies often study how metrics vary for a set of spatial extents.

The PyLandStats library features two classes that might be used to that end: `BufferAnalysis` and the more generic `ZonalAnalysis`.

# %% [markdown]
## Buffer Analysis

# %% [markdown]
In line with the classic concentric models of location and land use, we are often interested in evaluate how the landscape patterns change across the urban-rural gradient.
In fact, gradient analysis is a well-established approach within ecological studies which consists on evaluating the spatial variation of the environmental characteristics as one moves progressively from the highly-developed urban cores to the less intense suburbs until the rural and natural hinterlands.

To that end, PyLandStats features the `BufferAnalysis` class, which defines a series of spatial extents for our landscape based on buffers of increasing distances around our feature of interest - in this example, the agglomeration of Lausanne.

# %% [markdown]
### From Point

# %% [markdown]
We might define a given coordinate as the center of our region of interest (in this example, the center of Lausanne) and a series of buffer distances around that point:

# %% [code]
from shapely.geometry import Point

# latitude and longitude of the center of Lausanne according to OpenStreetMap
base_mask = Point(6.6327025, 46.5218269)
base_mask_crs = '+proj=longlat +ellps=WGS84 +datum=WGS84 +no_defs'

# buffer distances (in meters)
buffer_dists = [10000, 15000, 20000]

# %% [markdown]
then, we can use the `BufferAnalysis` class of Pylandstats as in (note that we need to provide the CRS of the geometry - in this example, the coordinate point):

# %% [code]
ba = pls.BufferAnalysis(input_filepath,
                        base_mask,
                        buffer_dists,
                        base_mask_crs=base_mask_crs)

# %% [markdown]
Then `BufferAnalysis` instance will automatically generate the three landscapes of interest (one for each buffer distance) by masking the pixels of the input raster

# %% [code]
fig = ba.plot_landscapes()

# %% [markdown]
And we can now compute and plot the landscape metrics for each of the buffered landscapes.

Like `SpatioTemporalAnalysis`, `BufferAnalysis` only supports class and landscape-level metrics, which again, can be computed by means of its methods `compute_class_metrics_df` and `compute_landscape_metrics_df` respectively, e.g.,

# %% [code]
ba.compute_class_metrics_df()

# %% [markdown]
The `plot_metric` method of `BufferAnalysis` will plot the value of a given metric for each of the buffered landscapes:

# %% [code]
ba.plot_metric('proportion_of_landscape', class_val=URBAN_CLASS_VAL)

# %% [markdown]
Note that the x-axis corresponds to the buffer distances. The specific plot above shows how the proportion of landscape occupied by urban land uses diminishes as the buffer distance around the feature of interest (i.e., the city center of Lausanne).

Likewise `SpatioTemporalAnalysis`, if we want to compute the metrics data frame only for a subset of metrics or classes, or customize how the metrics are computed, we must pass the arguments `metrics`, `classes` or `metrics_kws` to the `compute_class_metrics_df` and `compute_landscape_metrics_df`, as in:

# %% [markdown]
<a id='customizing-buffer-analysis'></a>

# %% [code]
metrics=['proportion_of_landscape', 'edge_density', 'fractal_dimension_am']
classes=[1]
metrics_kws={
    'proportion_of_landscape': {'percent': False },
    'edge_density': {'count_boundary': True}
}
ba.compute_class_metrics_df(
    metrics=metrics, classes=[1], metrics_kws=metrics_kws)

# %% [markdown]
To examine more closely how landscape patterns change as we move along the urban-rural gradient, we might actually want to compute the metrics for each of the buffer rings that lie within each pair of increasing buffer distances. For instance, for the buffer distances considered in this example (i.e., 10000, 15000 and 20000), we would like to compute the metrics for the buffer rings that go from 0 to 10000m, 10000-15000m and 15000-20000m around the center of Lausanne).

To that end, we might pass the argument `buffer_rings=True` when instantiating `BufferAnalysis` as in:

# %% [code]
ba = pls.BufferAnalysis(input_filepath,
                        base_mask,
                        buffer_dists,
                        buffer_rings=True,
                        base_mask_crs=base_mask_crs)

# %% [code]
fig = ba.plot_landscapes(cmap=custom_cmap)

# %% [code]
ba.compute_class_metrics_df()

# %% [code]
ba.plot_metric('proportion_of_landscape', class_val=URBAN_CLASS_VAL)

# %% [markdown]
### From Polygon

# %% [markdown]
We might as well build our buffer zones from polygon geometries such as administrative boundaries

# %% [code]
import geopandas as gpd

gdf = gpd.read_file('../data/gmb/g1a18.shp')
base_mask = gdf[gdf['GMDNAME'] == 'Lausanne']['geometry']
base_mask.plot()

# %% [markdown]
Note that in this case, since we are working with a GeoSeries that has a CRS defined, we do not need to set it explicitly with the `base_mask_crs` argument.

# %% [code]
base_mask.crs

# %% [markdown]
Also note that since in this case our base mask from which we will define buffer zones is already a polygon. Therefore, we might want to start from smaller buffer distances, even from zero, so that we start computing the metrics for the region defined by the polygon itself (in our example, the administrative boundaries)

# %% [code]
buffer_dists = [0, 10000, 20000]

# %% [code]
ba = pls.BufferAnalysis(input_filepath, base_mask, buffer_dists)

# %% [code]
fig = ba.plot_landscapes(cmap=custom_cmap)

# %% [code]
ba.plot_metric('proportion_of_landscape', class_val=URBAN_CLASS_VAL)

# %% [markdown]
## Zonal analysis

# %% [markdown]
We might want to compute the metrics along a decomoposition of the landscape different than concentric buffers, for example, rectangular transects.

We might then use boolean arrays of the same shape of our landscape as masks to define our transects (or any other type of subregion really)

# %% [code]
with rasterio.open(input_filepath) as src:
    base_mask_arr = np.full(src.shape,  False)

# %% [markdown]
For instance, let us create three transects of 300x200 cells (30x20km) that horizontally traverse our landscape at the latitude of Lausanne

# %% [code]
masks_arr = []
transect_len = 300
for transect_start in range(0, 900, transect_len):
    mask_arr = np.copy(base_mask_arr)
    mask_arr[400:600,transect_start:transect_start+transect_len] = True
    masks_arr.append(mask_arr)

# %% [markdown]
This is how the mask of each transect looks:

# %% [code]
num_subplots = len(masks_arr)
fig = plt.figure(figsize=(num_subplots * 4, 4))
# better colormap to plot mask arrays
mask_cmap = plt.get_cmap('ocean_r')

for i in range(num_subplots):
    ax = fig.add_subplot(1, num_subplots, i + 1)
    ax.imshow(masks_arr[i], cmap=mask_cmap)

# %% [markdown]
We will now use the `ZonalAnalysis` class with the list of mask arrays (corresponding to the transects) that we have constructed above. We can use the keyword argument `attribute_values` to map an identifying value or label to each of our landscapes. 

Here we will use strings that denote that each landscape corresponds to the transect from kilometers 0 to 30, 30 to 60 and 60 to 90 respectively. But we could have used any other list-like argument as long as it is consistent with the number of mask arrays provided through the `masks_arr` argument.

# %% [code]
za = pls.ZonalAnalysis(input_filepath,
                       masks_arr=masks_arr,
                       attribute_values=['0-30', '30-60', '60-90'])

# %% [code]
fig = za.plot_landscapes(cmap=custom_cmap)

# %% [code]
za.compute_class_metrics_df()

# %% [code]
za.plot_metric('proportion_of_landscape', class_val=URBAN_CLASS_VAL)

# %% [markdown]
Note that the values that we pass to `attribute_values` will be used within the metric dataframes and plot labels.

Finally, note that the data frames for `ZonalAnalysis`, likewise those of `SpatioTemporalAnalysis` or `BufferAnalysis` (see [above](#customizing-buffer-analysis)) can be customized via by passing the arguments `metrics`, `classes` or `metrics_kws` to the `compute_class_metrics_df` and `compute_landscape_metrics_df` methods.

# %% [markdown]
## See also

# %% [markdown]
* [SpatioTemporalBufferAnalysis](https://github.com/martibosch/pylandstats-notebooks/blob/master/notebooks/04-spatiotemporal-buffer-analysis.ipynb)
