# Supplementary material for: PyLandStats: An open-source Pythonic library to compute landscape metrics
Source: PLoS One. 2019 Dec 5;14(12):e0225734. doi: 10.1371/journal.pone.0225734 (PMC6894873; doi:10.1371/journal.pone.0225734)
Supplement: S4 Code — (IPYNB) [file pone.0225734.s006.ipynb]

# %% [markdown]
# Spatio-temporal buffer analysis

# %% [code]
import matplotlib.pyplot as plt
from matplotlib import cm, colors

import pylandstats as pls

# let us use a custom colormap
custom_cmap = colors.ListedColormap([
    (0, 0, 0, 0),
    (0.6, 0, 0, 1),
    (.95, .9, .75, 1),
], N=3)
cm.register_cmap(name='custom', cmap=custom_cmap)
plt.rcParams['image.cmap'] = 'custom'

# %% [markdown]
Landscape metrics are very sensitive to scale, that is, to the pixel resolution and especially to the spatial extent of the considered map. Rather than restricting our analyses to a specific map extent, we are often interested in assessing how landacape patterns respond to a variety of definitions of the spatial extent. While the `ZonalAnalysis` and `BufferAnalysis` classes are designed to such purpose, we might also want to evaluate how the computed time series of metrics responds to changes in the map extent. This is why PyLandStats features an additional `SpatioTemporalBufferAnalysis` analysis class.

Like in the [Spatio-temporal analysis example](https://github.com/martibosch/pylandstats-notebooks/blob/master/notebooks/02-spatiotemporal-analysis.ipynb), we will use the three extracts of the Canton of Vaud from the [CORINE Land Cover datasets](https://land.copernicus.eu/pan-european/corine-land-cover) for the years 2000, 2006 and 2012, yet in this case we also need to specify how the buffers are constructed. Let us consider three buffers of 10, 15 and 20km around the center of Lausanne:

# %% [code]
from shapely.geometry import Point

input_filepaths = [
    '../data/clc/vaud_g100_clc00_V18_5.tif',
    '../data/clc/vaud_g100_clc06_V18_5a.tif',
    '../data/clc/vaud_g100_clc12_V18_5a.tif'
]

# latitude and longitude of the center of Lausanne according to OpenStreetMap
base_mask = Point(6.6327025, 46.5218269)
base_mask_crs = '+proj=longlat +ellps=WGS84 +datum=WGS84 +no_defs'

# buffer distances (in meters)
buffer_dists = [10000, 15000, 20000]

stba = pls.SpatioTemporalBufferAnalysis(
    input_filepaths, base_mask, buffer_dists, base_mask_crs=base_mask_crs,
    dates=[2000, 2006, 2012])

# %% [markdown]
Analogously to `BufferAnalysis`, we could also initialize the from a polygon geometry (such an administrative boundary) by passing such object as the `base_mask` argument. See [the zonal analysis notebook](https://github.com/martibosch/pylandstats-notebooks/blob/master/notebooks/03-zonal-analysis.ipynb) to see how this can be done

Like `SpatioTemporalAnalysis`, `BufferAnalysis` and/or `ZonalAnalysis`, we can compute the data frame of class metrics through the `compute_class_metrics_df` method:

# %% [code]
class_metrics_df = stba.compute_class_metrics_df()
class_metrics_df.head()

# %% [markdown]
Note that in this case, the data frame features a three-level [MultiIndex] that distinguishes the computed value for each buffer distances, class values, and date. Again, we can operate upon such data frames as we would do with any other pandas data frame. For instance, we might want to evaluate the difference between the area-weighted fractal dimension of urban patches (represented by a `class_val` of 1) computed at the extent of a 20km buffer and a 10km buffer:

# %% [code]
class_metrics_df.loc[(20000, 1), 'fractal_dimension_am'] - \
    class_metrics_df.loc[(10000, 1), 'fractal_dimension_am']

# %% [markdown]
We can also obtain the data frame of landscape metrics can be obtained as follows:

# %% [code]
stba.compute_landscape_metrics_df()

# %% [markdown]
Likewise in the other classes of PyLandStats, if we want to compute the metrics data frame only for a subset of metrics or classes, or customize how the metrics are computed, we must respectively pass the arguments `metrics`, `classes` or `metrics_kws` to the `compute_class_metrics_df` and `compute_landscape_metrics_df` methods of `SpatioTemporalBufferAnalysis` as in:

# %% [code]
metrics=['proportion_of_landscape', 'edge_density', 'fractal_dimension_am']
classes=[1]
metrics_kws={
    'proportion_of_landscape': {'percent': False },
    'edge_density': {'count_boundary': True}
}
stba.compute_class_metrics_df(
    metrics=metrics, classes=classes, metrics_kws=metrics_kws)

# %% [markdown]
## Plots

# %% [markdown]
Perhaps the most important functionality of the `SpatioTemporalBufferAnalysis` is plotting the time series of metrics at each spatial extent. We can accomplish that through the `plot_metric` method. For instance, let us plot the proportion of landscape at the level of the *urban* class (`class_val` of 1):

# %% [code]
stba.plot_metric('proportion_of_landscape', class_val=1)

# %% [markdown]
Similarly, we can produce the same plot at the landscape level by not ommiting the `class_val` argument:

# %% [code]
stba.plot_metric('fractal_dimension_am')

# %% [markdown]
Although this is beyond the scope of this tutorial, note that in both of the plots above, the time series of metrics seemingly show predictable responsess to changing the spatial extent of the map.

# %% [markdown]
On the other hand, we might use the `plot_landscapes` method to plot the considered landscapes for each buffer distance (row) and year (column):

# %% [code]
fig = stba.plot_landscapes()
