# Supplementary material for: PyLandStats: An open-source Pythonic library to compute landscape metrics
Source: PLoS One. 2019 Dec 5;14(12):e0225734. doi: 10.1371/journal.pone.0225734 (PMC6894873; doi:10.1371/journal.pone.0225734)
Supplement: S6 Code — (IPYNB) [file pone.0225734.s008.ipynb]

# %% [markdown]
# Performance notes

# %% [code]
import matplotlib.pyplot as plt
import numpy as np

import pylandstats as pls

# %% [markdown]
This notebook will serve to compare the performance of PyLandStats with those of FRAGSTATS (v4.2) [1] and [the R package landscapemetrics](https://github.com/r-spatialecology/landscapemetrics) (v1.0) [2]. As a benchmark, we will compute [all the metrics implemented in PyLandStats](https://pylandstats.readthedocs.io/en/latest/landscape.html#list-of-implemented-metrics) (note however that landscapemetrics only computes the mean, standard deviation and coefficient of variation of each patch metric, whereas PyLandStats and FRAGSTATS further compute the area-weighted mean, median and range of each patch metric).

All the execution times discussed in this notebook have been obtained in an Ubuntu desktop computer with the following processor:

```bash
$ cat /proc/cpuinfo  | grep 'name'| uniq
model name : Intel(R) Xeon(R) CPU E5-1620 0 @ 3.60GHz
```

The execution times for the FRAGSTATS software have been obtained by manually selecting the metrics in the graphical user interface (run in Ubuntu by means of the [WineHQ](https://wiki.winehq.org/Ubuntu) compatibility layer for Windows applications).

On the other hand, the execution times for the landscapemetrics package have been obtained by running [a dedicated R script](https://github.com/martibosch/pylandstats-notebooks/tree/master/other/metricsBenchmark.R) in a Docker instance of the image [`rocker/geospatial`](https://hub.docker.com/r/rocker/geospatial/). Note that such Docker image does not include the landscapemetrics package out of the box, but it can be easily installed as in `install.packages("landscapemetrics")`.

## Benchmarks

Let us first define a function to make a very simple benchmark plot:

# %% [code]
def benchmark_plot(execution_times):
    x = np.arange(3)
    plt.bar(x, execution_times)
    plt.xticks(x, ['FRAGSTATS', 'landscapemetrics', 'PyLandStats'])

# %% [markdown]
### Benchmark 1: Canton of Vaud

We will first measure the execution times for the extract of the Canton of Vaud (Switerland) derived from the [CORINE Land Cover dataset](https://land.copernicus.eu/pan-european/corine-land-cover) of the year 2000, reclassified into urban and non-urban classes.

# %% [code]
ls = pls.Landscape('../data/clc/vaud_g100_clc00_V18_5.tif', res=(100, 100))

# %% [code]
print(f"Landscape size [pixels]: {ls.landscape_arr.shape[0]}x"
      f"{ls.landscape_arr.shape[1]}")
print(f"Number of classes: {len(ls.classes)}")

# %% [code]
%%time
patch_df = ls.compute_patch_metrics_df()
class_df = ls.compute_class_metrics_df()
landscape_df = ls.compute_class_metrics_df()

# %% [markdown]
The execution times for this first benchmark are of 610 ms with FRAGSTATS and 14.27 s with landscapemetrics. In the same computer, the execution time of the above cell is of 969 ms, which gives us the following plot:

# %% [code]
benchmark_plot([0.61, 14.27, 0.969])

# %% [markdown]
### Benchmark 2: Cantons of Bern and Valais

We will now measure the execution times for an extract of the cantons of Bern and Valais (Switzerland), also derived from the CORINE Land Cover dataset of the year 2000, however, this time without reclassifying the land cover classes.

# %% [code]
ls = pls.Landscape(
    '../data/clc/bern_valais_g100_clc00.tif', res=(100, 100))

# %% [code]
print(f"Landscape size [pixels]: {ls.landscape_arr.shape[0]}x"
      f"{ls.landscape_arr.shape[1]}")
print(f"Number of classes: {len(ls.classes)}")

# %% [code]
%%time
patch_df = ls.compute_patch_metrics_df()
class_df = ls.compute_class_metrics_df()
landscape_df = ls.compute_class_metrics_df()

# %% [markdown]
The execution times for this second benchmark are of 33.31 s with FRAGSTATS and 553.45 s (i.e., 9 min 13 s) with landscapemetrics. In the same computer, the execution time of the above cell is of 32.9 s, which gives us the following plot:

# %% [code]
benchmark_plot([33.31, 553.45, 32.9])

# %% [markdown]
## PyLandStats performance and implementation details

In PyLandStats, each landscape is a Python object, upon which Python properties are employed to cache results that are computationally expensive to obtain and can later be accessed in constant (almost immediate) time. This mechanism is exploited to cache intermediate results that are later used to compute the metrics. More precisely, instances of the Landscape class cache the list of patches, each with its respective LULC class, area, perimeter and nearest-neigbhor distance, as well as the pixel adjacency matrix, i.e., the number of adjacencies between pixels of each landscape class (including adjacencies between pixels of the same class).

To illustrate such mechanism, let us re-instantiate the landscape for the Cantons of Bern and Valais:

# %% [code]
ls = pls.Landscape(
    '../data/clc/bern_valais_g100_clc00.tif', res=(100, 100))

# %% [markdown]
Right after the instantiation of a landscape object, none of the attributes listed below are defined:

# %% [code]
print(hasattr(ls, '_cached_num_patches_dict'))
print(hasattr(ls, '_cached_patch_area_ser'))
print(hasattr(ls, '_cached_patch_perimeter_ser'))

# %% [markdown]
Nevertheless, after computing an area-related, e.g., `area`:

# %% [code]
%%time
area = ls.area()

# %% [markdown]
the Python properties defined in the `Landscape` class will set the `_cached_num_patches_dict` (number of patches of each LULC class) and `_cached_patch_area_ser` (area of each patch) attributes, which can hereafter be accessed in constant (almost immediate) time:

# %% [code]
ls._cached_num_patches_dict

# %% [code]
ls._cached_patch_area_ser.head()

# %% [markdown]
Similarly, after computing a perimeter-related metric, e.g., `perimeter_area_ratio`, the attribute `_cached_patch_perimeter_ser` (perimeter of each patch) will be set, and hereafter accessible in constant time:

# %% [code]
%%time
perimeter = ls.perimeter()

# %% [code]
ls._cached_patch_perimeter_ser.head()

# %% [markdown]
Note that after the area and perimeter of each patch are cached, the computation of other area, edge and shape metrics is orders of magnitude faster

# %% [code]
%%time
frac = ls.fractal_dimension()

# %% [markdown]
And the same applies to the computations that require the class adjacency matrix

# %% [code]
hasattr(ls, '_cached_adjacency_df')

# %% [code]
%%time
ed = ls.edge_density()

# %% [code]
ls._cached_adjacency_df.head()

# %% [code]
%%time
lsi = ls.landscape_shape_index()

# %% [markdown]
But it is when it comes to the computation of the inter-patch nearest-neighbor distances (the most computationally expensive task) that performance gains become more significant:

# %% [code]
hasattr(ls, '_cached_patch_euclidean_nearest_neighbor_ser')

# %% [code]
%%time
enn = ls.euclidean_nearest_neighbor()

# %% [code]
ls._cached_patch_euclidean_nearest_neighbor_ser.head()

# %% [code]
%%time
enn_l_sd = ls.euclidean_nearest_neighbor_sd()

# %% [markdown]
Note that the first computation of the euclidean nearest-neighbor takes 26.6 s out of the total 32.9 s required to compute all the metrics, making it by far the main performance bottleneck of PyLandStats. It is therefore recommended that in analysis cases that do not require computing euclidean nearest-neighbor metrics avoid its computation by making use of the `metrics` keyword argument of the `compute_patch_metrics_df`, `compute_class_metrics_df` and `compute_landscape_metrics_df` methods.

# %% [markdown]
## References

1. Kevin McGarigal, Sam A Cushman, and Eduard Ene. Fragstats v4: spatial pattern analysis program for categorical and continuous maps. Computer software program produced by the authors at the University of Massachusetts, Amherst. Available at: http://www.umass.edu/landeco/research/fragstats/fragstats.html, 2012.
2. Maximilian HK Hesselbarth, Marco Sciaini, Kimberly A With, Kerstin Wiegand, and Jakub Nowosad. landscapemetrics: an open-source r tool to calculate landscape metrics. Ecography, 2019.
